# Supplementary material for: Peripheral Nerve Sheath Tumors Resembling Human Atypical Neurofibroma in Goldfish (Carassius auratus, Linnaeus, 1758)
Source: Animals (Basel). 2021 Sep 7;11(9):2621. doi: 10.3390/ani11092621 (PMC8467327; doi:10.3390/ani11092621)
Supplement: Supplementary file 1 [file animals-11-02621-s001.zip]

Archive with 1 entries (1 files):
- animals-1309671-supplementary.pdf
